# Supplementary material for: Crocin-I Protects Against High-Fat Diet-Induced Obesity via Modulation of Gut Microbiota and Intestinal Inflammation in Mice
Source: Front Pharmacol. 2022 Aug 11;13:894089. doi: 10.3389/fphar.2022.894089 (PMC9403484; doi:10.3389/fphar.2022.894089)
Supplement: Supplementary file 4 [file DataSheet4.XLSX]

## Sheet: 4 A
Shannon Index
NC	HFD	HFD-C20
7.61043	6.0376	6.30385
7.44579	5.39334	6.35597
7.42133	5.82539	6.49057
6.93365	4.93643	6.37018
6.7659	6.09301	6.37018

## Sheet: 4 B
Simpson Index
NC	HFD	HFD-C20
0.986816	0.955541	0.95448
0.984637	0.928467	0.957384
0.983228	0.936245	0.96185
0.944221	0.872723	0.950127
0.951068	0.941894	0.954742

## Sheet: 4 C
PCA plot
	PC1	PC2	Group
NC1	-45.2503	26.6242	Control
NC2	-32.9419	-17.0256	Control
NC3	-43.2824	6.57784	Control
NC4	-55.1412	8.24061	Control
NC5	-51.0801	1.08205	Control
HFD1	14.5352	-13.9012	HFD
HFD2	16.164	-20.6315	HFD
HFD3	17.4269	-18.543	HFD
HFD4	17.546	-24.3004	HFD
HFD5	21.4811	-17.5444	HFD
HFDC20.1	20.4746	-12.1888	HFDC20
HFDC20.2	17.3657	-6.92988	HFDC20
HFDC20.3	32.9107	22.1827	HFDC20
HFDC20.4	41.9376	63.3182	HFDC20
HFDC20.5	27.8543	3.03907	HFDC20

## Sheet: 4 D
Venn
HFD	denovo5669	denovo3037	denovo3796	denovo970	denovo321	denovo1991	denovo5592	denovo4236	denovo1410	denovo2284	denovo2418	denovo4262	denovo3774	denovo487	denovo53	denovo5146	denovo1830	denovo2554	denovo1477	denovo2978	denovo6055	denovo2533	denovo2746	denovo2013	denovo4856	denovo2594	denovo4978	denovo4780	denovo1315	denovo1224	denovo4832	denovo2612	denovo1803	denovo5143	denovo5342	denovo4582	denovo1523	denovo327	denovo380	denovo819	denovo1537	denovo2461	denovo4741	denovo3114	denovo3558	denovo1470	denovo825	denovo1196	denovo16
Control	denovo6267	denovo5669	denovo2121	denovo3796	denovo970	denovo3940	denovo565	denovo321	denovo1249	denovo4985	denovo6169	denovo5592	denovo5192	denovo1410	denovo2284	denovo4396	denovo2191	denovo4754	denovo4262	denovo3627	denovo3774	denovo487	denovo3758	denovo53	denovo5572	denovo1674	denovo5146	denovo4686	denovo1477	denovo3924	denovo3649	denovo1970	denovo6055	denovo2533	denovo2013	denovo4856	denovo2828	denovo2594	denovo4978	denovo4780	denovo5208	denovo1655	denovo1050	denovo1315	denovo4832	denovo2612	denovo1822	denovo1803	denovo140
HFDC20	denovo5669	denovo3796	denovo970	denovo321	denovo1991	denovo5592	denovo5192	denovo4236	denovo1410	denovo2418	denovo1352	denovo4262	denovo3627	denovo3774	denovo5108	denovo1837	denovo487	denovo3214	denovo53	denovo5572	denovo5146	denovo1830	denovo2554	denovo1477	denovo2978	denovo1970	denovo6055	denovo2533	denovo2746	denovo3415	denovo2013	denovo4856	denovo2828	denovo2594	denovo4978	denovo4780	denovo2790	denovo1315	denovo1224	denovo4832	denovo2612	denovo1822	denovo1803	denovo3220	denovo5143	denovo5342	denovo4582	denovo1523	denovo426
[truncated: 3,963 more columns]

## Sheet: 4 E
F/B
NC	HFD	HFD-C20
0.694891	2.84088	1.63451
0.896439	2.75473	1.51608
0.677133	3.36973	1.24961
0.63854	5.56093	1.46342
0.424386	2.61694	1.71375

## Sheet: 4 F
Relative abundance
Bac_Firmicutes	Bac_Bacteroidetes	Bac_Proteobacteria	Bac_Verrucomicrobia	Bac_Deferribacteres	Bac_Actinobacteria	Bac_Cyanobacteria	Bac_Tenericutes	Bac_TM7
37.0073	53.2562	8.25118	0.000801	0.962826	0.080169	0.201273	0.095482	0.144824
41.2987	46.0697	8.19273	2.43036	0.226625	0.092724	1.11359	0.322369	0.253204
36.879	54.4635	5.63498	0.988002	1.20728	0.069256	0.605992	0.091775	0.060149
27.3293	42.7997	4.86406	22.1482	0.009321	0.144325	2.46746	0.146631	0.091005
22.4196	52.8284	5.31461	18.0904	0.26141	0.171103	0.684613	0.087304	0.142569
55.3409	19.4802	20.0411	0.006103	4.74278	0.151463	0	0.223093	0.014306
59.1292	21.4646	17.2623	0	0.920974	1.14206	0	0.080833	0
60.6236	17.9906	19.7451	0.001504	0.950554	0.618396	0	0.038098	0.032083
61.3557	11.0334	25.4552	0	1.21799	0.937708	0	0	0
55.6472	21.2642	21.85	0.000701	1.02428	0.144595	0	0.026936	0.042057
51.7315	31.6495	12.6865	0.00152	2.95922	0.862405	0	0.091126	0.018144
51.197	33.7692	12.5753	0.003767	1.51643	0.8897	0.000713	0.04113	0.006821
46.9415	37.5649	13.6163	0.000818	1.63244	0.07642	0	0.146293	0.021279
47.7535	32.6314	15.6052	0	3.93268	0.041185	0	0.027423	0.008639
48.8362	28.4968	18.5099	0	3.38685	0.232114	0	0.487252	0.050772

## Sheet: 4 G
heatmap
OTU.ID	NC1	NC2	NC3	NC4	NC5	HFD1	HFD2	HFD3	HFD4	HFD5	HFDC20.1	HFDC20.2	HFDC20.3	HFDC20.4	HFDC20.5
Oscillospira	2.8067	2.60872	2.74093	2.60951	2.67756	2.66984	2.64477	2.80148	2.55337	2.95819	2.80206	2.92758	3.05379	2.78547	2.69494
Akkermansia	-1.09697	2.38259	1.99434	3.34434	3.25686	-0.214621	0	-0.823841	0	-1.15472	-0.8237	-0.431617	-1.09684	0	0
[Prevotella]	2.71103	2.82429	2.80603	2.57271	3.01046	-0.698921	0	0	-1.15482	2.59926	2.10233	2.03836	2.37245	1.204	2.16989
Helicobacter	0	0	0	-1.09693	0	-0.999951	1.16651	0	0.0212753	1.95626	-0.43159	2.52956	3.05039	2.99942	3.0977
Bacteroides	1.95069	2.21459	1.94673	2.00768	2.21957	1.9351	1.94781	2.10826	2.28724	1.54027	2.61708	2.66077	2.45511	2.40917	2.25483
Odoribacter	2.53312	2.20482	2.61455	2.17003	1.75144	2.49739	2.29192	1.64667	1.13106	1.41599	2.04487	2.14041	2.2895	2.30819	2.39194
Mucispirillum	1.98311	1.35223	2.08139	-0.0315392	1.41674	2.6759	1.96415	1.97692	2.08545	2.01002	2.4655	2.17322	2.20302	2.59261	2.53672
Ruminococcus	2.04141	2.59927	2.16327	2.13301	1.90155	2.28281	2.0302	2.04039	1.29367	1.96815	2.09566	1.98767	2.28292	1.89042	1.79765
[Ruminococcus]	1.79142	1.72372	1.43322	1.3895	1.44068	1.72408	2.12174	2.2552	2.01204	2.33683	2.29089	2.32259	1.89665	1.97301	2.26747
AF12	1.81631	1.71993	1.71115	1.67013	1.9254	2.12039	2.05416	1.68401	1.52357	1.92208	1.91222	2.04347	1.66836	2.19763	2.02997
Coprococcus	1.38554	1.57412	1.51302	1.8092	1.69313	1.55101	2.01519	1.769	1.75013	2.03869	1.90101	2.03389	1.59667	1.60064	1.94865
Parabacteroides	1.92162	1.96075	2.2602	1.76876	2.11183	1.02289	1.71508	1.41953	1.52344	1.15975	1.30276	1.28709	1.02538	0.920006	0.700601
Allobaculum	1.5216	1.35396	1.62802	2.17229	1.89767	1.6611	1.14621	1.71061	1.20691	1.23949	1.76907	1.87605	1.37169	1.44283	1.51365
Dehalobacterium	1.4003	1.87329	1.53926	1.68973	1.6092	1.05885	1.23435	1.7067	1.33794	1.69602	1.73931	1.82949	1.54327	1.40642	1.86713
Roseburia	-0.275788	0.825931	0.552601	0.488529	0.245443	0.90746	2.18949	1.54661	1.77255	0.564852	1.87073	0.950059	1.33952	0	1.29149
Sutterella	1.55004	1.37771	1.79595	2.03304	1.95543	-0.214621	-1.09683	0	0.049304	-1.15472	0	0	-0.619718	0	-0.522982
Desulfovibrio	1.73482	1.63775	1.48622	1.75555	1.70937	0.964309	-0.130687	1.01501	-0.431712	1.43203	0.766621	0.57189	1.13297	0.49957	0.848702
Bilophila	1.27271	1.02598	0.914805	0.725072	0.690127	1.26746	1.26087	0.858605	0.951909	1.47367	1.13054	1.25303	1.14058	0.895305	1.25469
Lactobacillus	0.84997	1.08336	0.604159	1.36565	1.12182	1.07814	0.907493	1.26794	1.24634	0.21503	1.25524	1.34575	0.460968	-0.468638	0.424779
Dorea	0.439269	0.632314	0.571642	0.620114	0.599814	1.09277	0.517278	1.21597	0.841445	1.20863	0.693935	1.09917	1.2295	1.18937	1.3864
Prevotella	0.296602	1.65191	1.24668	1.26195	1.34804	-0.508589	-0.601978	-0.283929	-0.431712	0.127291	-1.15469	0	0.863988	-1.04587	-0.214773
Paraprevotella	0.18178	1.05562	0.136654	0.672076	0.765599	0.311803	1.31268	0.785397	-1.15482	0.900006	0.916136	1.28596	1.09524	0.161251	0.542723
Adlercreutzia	0.695418	0.671029	0.424815	0.684823	0.716768	0.311803	0.70165	0.248041	-0.0131423	0.988299	0.900029	0.946634	0.773857	-0.0269894	0.96274
Bifidobacterium	0.344329	0.557363	0.328313	0.816219	0.948343	-0.214621	-0.795798	0	0.886012	-1.15472	-0.283788	-0.283815	-0.79581	-1.04587	-1.09701
Anaeroplasma	0	0	0	0	0	1.34227	0	0	0	-0.823723	-0.43159	-0.0860046	0	0.107093	0.523644
Lactococcus	0	0	-1.09698	0	0	0.264867	0.614979	0.729232	-0.0456715	0.13052	0.674151	0.598972	0.227957	0.187403	0.357832
Anaerotruncus	0	0	-0.522946	-0.638294	-0.420286	0.589999	-0.23649	-0.0505427	0.563567	0.152474	0.442688	0.272023	-0.055447	0.436045	0.181741
Streptococcus	-0.00442821	0	-0.275791	-1.09693	-0.337312	-0.142618	0.217566	-0.34672	0.10389	-0.522693	0.217692	0.352364	-0.19375	0.330297	0.240446
Faecalibacterium	-0.823972	-0.638416	-0.119253	-0.20763	-0.337312	0	-0.481404	-0.34672	0.497016	-0.221663	0.527838	-0.522697	0.320217	-0.167608	-0.337345
Turicibacter	0	0	0.110523	0.558686	0.936947	0	0	0	0	0	0	0	0	0	0
Veillonella	-1.09697	-1.09705	-1.09698	-0.823931	-0.823978	-0.508589	-0.795798	0	-0.823823	-0.823723	0.255481	0	0	-1.04587	-0.420319
Phascolarctobacterium	0	0	-1.09698	-0.638294	0	0	-0.795798	-0.65751	-0.173839	-0.346602	-1.15469	0	-0.19375	0	-0.638375
Lachnospira	0	-0.824052	-1.09698	-0.638294	-1.09698	0	-1.09683	0	-0.823823	-1.15472	0.104012	0	-0.49478	0	0
Clostridium	0	-1.09705	-0.0410255	-0.50866	-0.823978	-0.999951	0	0	-0.431712	0	-0.52267	-1.15472	0	0	0
Acinetobacter	0	0	0	0	0	-0.0361631	0	0.127172	0	0	0	0	0	0	0
Megamonas	-1.09697	0	0	-0.408958	0	0	0	-0.221781	0	-0.657391	0	0	-0.39787	0	-0.824012
Morganella	0	0	0	-1.09693	0	0	0	-0.431731	-1.15482	0	-0.346579	-0.346606	0	-0.468638	0
Acidaminococcus	0	0	0	0	0	0	0	0	0.21493	0	0	0	0	0	0
SMB53	0	0	0	0	0	-0.999951	-1.09683	-0.823841	-0.823823	-0.431612	0	0	0	-0.468638	-0.824012
Vibrio	0	0	0	0	0	0.123901	0	0	0	0	0	0	0	0	0
Proteus	0	0	0	0	-0.638342	0	0	0	0	0	0	-0.346606	0	-0.769668	-1.09701
Christensenella	0	-0.523022	-1.09698	-0.638294	-0.508708	0	0	0	0	0	0	0	0	0	0
Enterococcus	0	0	0	0	0	-0.999951	-0.481404	-0.823841	0	-0.823723	-1.15469	0	0	0	0
Lysinibacillus	0	0	0	0	0	0	-0.795798	-1.15483	-1.15482	-1.15472	-1.15469	-0.823727	0	-1.04587	-1.09701
Comamonas	0	0	0	0	-0.823978	0	0	-0.65751	0	0	0	-1.15472	-1.09684	-0.769668	0
Corynebacterium	0	0	-0.823976	-1.09693	-1.09698	0	-0.795798	0	0	0	0	-0.823727	0	0	0
Coprobacillus	-1.09697	0	-0.638339	0	-0.508708	0	0	0	0	0	0	0	0	0	0
Butyricimonas	0	0	0	0	-1.09698	0	0	-1.15483	-0.346701	0	0	0	0	0	0
Fusobacterium	0	0	0	0	-0.508708	-0.999951	0	0	0	0	0	0	-1.09684	0	0
Dialister	0	0	0	0	-1.09698	0	-1.09683	-0.65751	0	0	0	0	0	-1.04587	0
Haemophilus	0	0	0	0	0	0	0	0	-0.657491	0	-0.8237	0	0	0	0
Ralstonia	0	0	0	0	0	0	-1.09683	0	0	0	-0.8237	0	0	0	-1.09701
Megasphaera	0	0	0	0	0	0	0	0	-0.657491	0	-1.15469	0	0	0	0
Delftia	-0.638336	0	0	0	0	0	0	0	0	0	0	0	0	0	0
Anaerofustis	0	0	-1.09698	-1.09693	0	0	0	0	0	0	0	0	0	0	0
Lachnobacterium	0	0	0	0	-1.09698	0	0	0	0	0	0	0	0	0	0
Microbacterium	0	0	0	0	0	0	0	0	0	0	0	0	0	0	0
