# Supplementary material for: Crocin-I Protects Against High-Fat Diet-Induced Obesity via Modulation of Gut Microbiota and Intestinal Inflammation in Mice
Source: Front Pharmacol. 2022 Aug 11;13:894089. doi: 10.3389/fphar.2022.894089 (PMC9403484; doi:10.3389/fphar.2022.894089)
Supplement: Supplementary file 7 [file DataSheet3.XLSX]

## Sheet: 3 B
Relative mRNA levels of IL-1β
NC	HFD	HFD-C20
1.01146	2.32373	1.34392
0.343039	3.99015	1.57619
0.481779	2.22907	0.956903
1.27142	2.09427	1.39131
1.45039	1.48087	0.788097
0.771878	4.61536	1.04713
1.45039	1.86147	0.983805
1.21963	1.11454	1.64313
Relative mRNA levels of IL-6
NC	HFD	HFD-C20
0.66021	1.77891	0.166201
1.03598	1.82893	1.91985
0.193579	0.920824	0.379191
1.57025	1.73027	0.818468
1.55941	1.41519	0.225468
1.00069	1.70645	0.959927
0.877212	1.85446	0.178129
1.10267		0.615998
Relative mRNA levels of TLR-4
NC	HFD	HFD-C20
2.27693	1.17047	0.589306
0.821931	1.98218	0.756331
0.984245	1.41136	1.17047
0.577178	1.43106	0.977446
0.862794	1.73759	0.783003
0.542272	1.55519	0.340822
1.0476	1.09968	0.756331
0.887051	1.62123	0.481995
Relative mRNA levels of TNF-α
NC	HFD	HFD-C20
0.82499	2.26962	0.599756
0.647274	2.05972	0.819291
0.559592	1.7807	1.03702
1.25915	1.98956	1.79309
1.45644	1.55019	1.30355
1.39711	1.88224	1.07359
1.30355	1.19123	0.902781
0.551888	1.40683	1.27673

## Sheet: 3 C
Relative mRNA levels of Claudin-1
NC	HFD	HFD-C20
0.609139	0.792698	0.666577
0.719389	0.639423	0.942682
0.576281	0.588389	1.53139
0.626264	0.234043	0.613376
1.91168	0.427751	0.458452
1.1446	0.584325	0.709485
0.891832	0.861453	1.52081
1.52081		0.765696
Relative mRNA levels of Occludin
NC	HFD	HFD-C20
0.774588	0.743035	0.801904
1.22391	0.273858	1.50681
1.13406	0.646849	0.599363
0.921146	0.525405	1.05081
1.22391	0.432719	0.859459
0.595223	0.426761	1.06548
0.651348	0.435729	0.480131
1.4758	0.737902	0.651348
Relative mRNA levels of Zo-1
NC	HFD	HFD-C20
1.13475	0.708273	0.656277
0.743486	0.595584	1.16665
0.813592	0.599727	0.728185
0.684146	0.71816	0.915338
1.11913	0.625194	0.769705
1.68457	0.418232	2.0033
0.620876	0.304049	1.08101
1.19945	0.802391	0.487129
Relative mRNA levels of Muc1
NC	HFD	HFD-C20
0.741543	0.691884	0.8637
0.875757	0.573793	1.16361
0.594028	0.496065	0.687105
1.55682	0.360633	0.654562
1.63422	0.682359	0.630952
1.45256	0.411397	0.561985
0.645551	0.365667	0.60232
0.499516	0.773033	1.53539
Relative mRNA levels of Muc2
NC	HFD	HFD-C20
0.587893	0.909802	0.675311
0.684738	0.454901	1.12789
0.754517	0.418594	0.445539
0.497795	0.733884	0.638883
1.03787	0.630088	0.738989
1.22572	0.666014	1.21725
2.07574	0.127948	0.718781
1.13573	0.404335	0.81996
