# Supplementary material for: Crocin-I Protects Against High-Fat Diet-Induced Obesity via Modulation of Gut Microbiota and Intestinal Inflammation in Mice
Source: Front Pharmacol. 2022 Aug 11;13:894089. doi: 10.3389/fphar.2022.894089 (PMC9403484; doi:10.3389/fphar.2022.894089)
Supplement: Supplementary file 9 [file DataSheet5.XLSX]

## Sheet: 5 A
Total SCFAs
NC	HFD	HFD-C20
5668.07	930.77	5321.08
3047.23	1136.5	4134.9
2212.76	1228.1	2090.39
5461.38	1493.87	1791.19

## Sheet: 5 B
Isobutyrate
NC	HFD	HFD-C20
72.33	9.27	72.16
78.8	14.08	39.9
43.71	14.8	11.99
45.93	12.06	23.15

## Sheet: 5 C
Acetate
NC	HFD	HFD-C20
3583.83	619.02	3367.57
1884.19	806.93	2592.66
1444.19	692.99	1469.84
3672.89	886.2	1033.83

## Sheet: 5 D
Butyrate
NC	HFD	HFD-C20
691.29	82.08	685.72
476.51	156.84	484.42
261.64	270.25	374.17
689.06	220.82	452.29

## Sheet: 5 E
Isovalerate
NC	HFD	HFD-C20
47.68	7.7	45.27
44.29	12.37	37.96
32.54	13.07	8.89
27.14	7.92	14.99

## Sheet: 5 F
Caproate
NC	HFD	HFD-C20
5.51	3.44	6.62
4.7	2.73	8.12
6.59	4.04	4.07
6.82	2.81	4.89

## Sheet: 5 G
Propionate
NC	HFD	HFD-C20
1167.76	183.41	998.52
512.3	122.99	918.17
386.99	199.2	182.64
893.33	340.46	198.96

## Sheet: 5 H
Valerate
NC	HFD	HFD-C20
99.66	25.85	145.23
46.44	20.55	53.67
37.11	33.76	38.8
126.2	23.61	63.07
