# Supplementary material for: Crocin-I Protects Against High-Fat Diet-Induced Obesity via Modulation of Gut Microbiota and Intestinal Inflammation in Mice
Source: Front Pharmacol. 2022 Aug 11;13:894089. doi: 10.3389/fphar.2022.894089 (PMC9403484; doi:10.3389/fphar.2022.894089)
Supplement: Supplementary file 10 [file DataSheet1.XLSX]

## Sheet: 1 A
	Body weight
week	NC									HFD									HFD-C20
1	26.4	24.4	28.3	22.2	23.4	26.6	28	26	26	29.1	36	29.1	30	27.8	30.3	24.5	30.9	30.9	31.2	27.5	25.2	28.5	28.7	33	28.7	34.7	28.7
2	27.1	23.9	30.5	22.4	23.5	27.9	29.4	26.9	26.9	30.8	36.9	30.4	31.2	28.6	30.4	32.6	31.4	31.4	30.6	30.5	27.2	29.6	29.6	34.7	31.4	36	29.6
3	28	24.3	31	23	23.5	28.2	28.8	28	28	32.5	36.8	31.8	33.5	28.8	30.2	33.9	32.2	32.2	31	30.5	27.6	30.1	30.5	35.1	31.2	36.7	30.5
4	28.6	25.2	31.3	22.8	24.1	28.7	29.5	28.3	28.3	33.4	38.7	32.5	34	30.3	33.2	35.2	34.4	34.4	32.8	31.4	28.9	31.1	31	35.2	31.8	38.8	31
5	27.7	25.2	30.7	22.8	24.9	29.5	30.1	28	28	34.6	41.3	32.9	35.3	30.9	35.7	36.3	34.6	34.6	33.2	31.5	29	31	32.4	36.5	32.5	41.6	32.4
6	27.9	25.5	32.4	23.6	25	30	31	28.6	28.6	36.2	43.6	33.9	36.8	31.3	36.4	37.5	34.8	34.8	34	32.4	28.6	30.7	32.4	37.8	33.1	43	32.4
7	28.1	26	32.4	24	25.3	30.2	30.6	29.1	29.1	39.3	47.2	36.3	39.7	32.7	38.3	38.9	36.9	38.9	35.2	33.1	30.1	31.4	33.3	38.6	33.1	44.3	33.3
8	28.5	26.5	32.7	24	26	31	31.4	30.3	30.3	40.4	46.5	37.4	40.8	34.1	39.2	40.1	37.1	40.1	36.2	32.8	30.7	33.4	33.6	39.1	34	44.1	33.6
9	28.4	26.4	32.8	24.3	26.4	31.3	31.9	30.2	30.2	41.2	49.3	39.6	41.6	34	41.1	42	35.6	42	37.4	33.8	32	35.5	34.1	37.8	32	44.5	34.1
10	29.1	26.1	34.1	24.9	27.1	30.7	32.2	31.1	31.1	42.3	51.8	40.4	43.8	35	42.7	43	35.2	43	35.9	31.9	35.2	36.7	33.4	37.4	32	44.1	33.4

## Sheet: 1 B
	food intake
week	NC						HFD						HFD-C20
1	3.15	3.175	3.375	3.1	3.425	3.175	2.975	2.8	3.225	4.7	3.15		2.95	4.025	3.1	3.125	2.45	2.125
2	3.6	3.175	3.4	3.4	3.425	3.05	3	2.8	3.45	3.875	4.5	2.925	2.95	3.1	3.475	2.9	2.925	3.425
3	3.425	3.5	3.15	3.05	3.375	3.4	2.8	3.3	2.3	3.7	2.9	2.675	2.4	3.16667	2.65	2.975	2.8	3.375
4	2.975	3.375	3.15	3.35	3.125	3.45	2.775	2.775	2.575	2.65	3.425	3.45	2.825	2.825	2.45	2.575	3.4	3.45
5	3.325	3.7	3.075	3.375	3.475	3.575	3.425	2.425	2.45	2.75	2.9	2.5	3	3	2.35	2.275	2.575	2.725
6	3.5	3.55	3.075	3.375	3.075	3.45	2.45	3.45	2.8	3.225	2.7	3.2	4.325	4.325	2.925	2.5	3.225	2.175
7	3.075	3.45	3.35	3.075	3.275	3.675	2.35	3.6	2.65	2.45	2.65	3.275	2.75	2.225	2.525	2.725	2.775	2.775
8	3.5	4.525	3.05	3.55	3.225	3.525	3.15	2.375	2.65	2.75	3	2.6	3.075	2.125	3.425	2.525	3	2.6
9	3.275	3.6	3.375	3.475	3.225	3.6	3.275	2.75	2.6	2.9	2.65	2.8	2.725	2.25	2.575	2.6	2.4	3.03333
10	3.3	3.54	3.2	3.75	3.52	3.9	3.3	2.8	2.7	3.2	2.6	3.1	2.95	2.54	3.05	2.95	2.5	3.25

## Sheet: 1 C
	BMI
	NC						HFD						HFD-C20
Baseline	0.270499	0.301235	0.335539	0.333291	0.368481	0.308033	0.361728	0.425331	0.373143	0.350966	0.351407	0.342915	0.36862	0.351852	0.373472	0.419032	0.362328	0.355114
Final	0.39225	0.377839	0.318142	0.381481	0.364418	0.315754	0.565097	0.486646	0.525299	0.45651	0.511042	0.417284	0.446913	0.39894	0.412346	0.37461	0.446913	0.39894

## Sheet: 1 D
the ration of liver/weight
NC	HFD	HFD-C20
4.33758	2.71084	3.22321
4.39326	3.56289	2.62538
3.1342	3.27427	2.74033
4.37716	2.79798	2.1728
3.83333	3.55521	2.61846
3.63008	3.75329	2.57637
3.42412	2.81455	2.63665
3.90909	3.04598	2.53398

## Sheet: 1 E
the ration of kidney/weight
NC	HFD	HFD-C20
1.11783	0.816867	0.667411
1.14232	0.758763	0.960725
1.29004	0.737864	0.983425
1.10381	0.79798	1.06516
1.20486	1.11987	0.873846
1.2439	1.16447	0.910663
1.0428	0.882629	0.934783
1.18182	1.02011	0.967638

## Sheet: 1 F
the ration of epididymal/weight
NC	HFD	HFD-C20
0.856688	5.31325	5.24554
0.640449	4.03505	4.96073
0.852814	5.67476	4.68508
0.591696	5.47475	3.76204
0.895833	2.05047	4.77846
1.21138	2.04605	4.74928
1.08171	5.85915	4.15528
0.858182	5.28736	4.22654

## Sheet: 1 G
Glucose
	NC					HFD					HFD-C20
0	7.3	5.8	7.4	6.4	5.4	12.3	12	12.9	12.8	9.9	8.3	6.8	8.1	9.2	8.7
15	14.8	17.4	10.6	14.3	12.9	26.7	26.6	27.6	27.8	22.3	16.6	19.3	17.4	20.4	18.2
30	14.8	11.2	10.8	17.6	13.1	27.6	26.1	27.8	25	19.2	15	20.1	15.2	20.2	17.7
60	9.2	7.6	7.8	8.3	9.1	25.7	18.1	24.7	22.1	15.6	13.3	11.6	11.7	20.4	15.6
90	7.6	4.4	7.9	6.2	7.1	19.2	14.7	21.8	14.6	12.2	11.2	9.8	8.5	15.5	11.2
120	6.3	4.8	5.9	5.3	4.4	19.7	12.3	14.9	12.5	13.4	7.4	8.9	8.3	14.6	10.3

## Sheet: 1 H
Glucose AUC
NC			HFD			HFD-C20
1094	64.92	5	2399	146.3	5	1656	114.3	5

## Sheet: 1 J
Relative mRNA expression of Srebp
NC	HFD	HFD-C20
0.849375	2.02017	1.16835
0.455169	1.23497	2.62893
0.626104	3.51731	2.45287
1.47885	1.91119	2.97827
1.25221	3.9027	3.59122
1.99235	2.3858	1.75866
0.349769	3.3975	1.82067
0.996176

## Sheet: 1 K
Relative mRNA expression of Fasn
NC	HFD	HFD-C20
0.804186	4.54916	1.59726
1.2105	1.96646	1.64217
0.216975	2.66771	4.74235
2.24327	1.50066	2.421
1.38089	4.74235	2.9806
0.680941	4.04349	2.83943
0.110767		2.27458
1.35247		1.83477

[truncated: 1 more sheets: 1 L]
