# Supplementary material for: Crocin-I Protects Against High-Fat Diet-Induced Obesity via Modulation of Gut Microbiota and Intestinal Inflammation in Mice
Source: Front Pharmacol. 2022 Aug 11;13:894089. doi: 10.3389/fphar.2022.894089 (PMC9403484; doi:10.3389/fphar.2022.894089)
Supplement: Supplementary file 11 [file DataSheet2.XLSX]

## Sheet: 2 B
Liver TG
NC	HFD	HFD-C20
7.06311	12.4794	19.8602
5.54207	15.7616	10.2701
9.34469	27.7071	7.49259
6.26262	10.1602	10.7427
7.91917	14.6049	9.32365
7.51723	18.7732	7.35322
9.19374	16.6915	9.40693
10.326	13.5281	6.32278

## Sheet: 2 C
Liver TC
NC	HFD	HFD-C20
1.99565	2.47483	1.74666
2.19813	2.81995	2.14001
2.03044	4.01957	1.8089
1.75794	2.09396	2.14894
1.90138	1.84694	2.14071
2.34263	2.3497	2.26041
1.94215	3.64596	2.40833
1.95335	2.60072	2.31308

## Sheet: 2E
the relative mRNA expression of ACC
NC	HFD	HFD-C20
1.05783	1.11042	0.940245
0.616046	3.07611	1.64845
1.24929	0.785187	0.914534
1.16563	1.25798	1.04327
1.60337	1.26673	0.914534
1.04327	2.43026	0.607564
0.895713	3.1626	1.60337
0.368851	2.65942	1.43506
the relative mRNA expression of Fasn
NC	HFD	HFD-C20
1.17322	3.53196	0.633084
0.570567	1.12542	1.52675
0.882989	1.49533	0.870833
1.50574	1.52675	0.747667
1.45444	2.36275	0.712256
1.14907	1.97311	1.34767
0.669181
0.594797
the relative mRNA expression of Srebp1c
NC	HFD	HFD-C20
1.59521	1.91023	1.35074
0.928998	5.79074	2.31939
0.604472	1.84516	1.26905
1.38871	3.06046	0.891154
0.955116	2.19428	0.24044
0.592032	1.55159	0.497838
0.93546
the relative mRNA expression of PPARα
NC	HFD	HFD-C20
0.994409	0.780197	1.43586
0.921407	0.693473	0.624993
0.980719	0.780197	0.571138
1.54962	0.842011	0.908722
0.638125	0.120067	0.98754
1.36785	0.0638979	1.98882
0.547872	0.297696
	1.15822
